# Supplementary material for: Immune modulation of buffalo peripheral blood mononuclear cells by two asparaginyl endopeptidases from Fasciola gigantica
Source: Parasit Vectors. 2024 Dec 18;17:516. doi: 10.1186/s13071-024-06570-5 (PMC11656647; doi:10.1186/s13071-024-06570-5)
Supplement: Supplementary file 1 — Additional file 1: Table S1. The primers used in the study [file 13071_2024_6570_MOESM1_ESM.xlsx]

## Sheet: Sheet1
Table S1. The primers used in the study.
	Forward primer	Reverse primer
Sequence amplification
FgLegumain-1	AGCAAATGGGTCGCGGATCCTATCACGTCTTGAGGAAAAAT	TGGTGGTGGTGGTGCTCGAGTATTACACTTGCGTCGTATCCTT
FgLegumain-2	TTGTCGACGGAGCTCGAATTCTTCTTCCTCGCACTCTTCTTCAA	CAGCAAATGGGTCGCGGATCCCCTTTCCCAGAAATAGA
Expression of rFgLGMN-1 & rFgLGMN-2
Pet28a(+)	CCTAGGCGCTGGGTAAACGA	GAGCTCGTGGTGGTGGTGGT
Sepices identifcation
ITS-2	ATATGCGGCCATGGGTTAG	CCAATGACAAAGTAACAGCA
Cytokines abundance detection
GADPH	CCTGCACCACCAACTGCTTG	TTGAGCTCAGGGATGACCTT
IL-4	CAGCATGGAGCTGCCT	ACAGAACAGGTCTTGCTTGC
IL-10	CTGTGCCTCTCCCCTAGAGT	GCAGCTAGCTCCACAAGGAA
IFN-γ	GTCTCCTTCTACTTCAAACT	ATTCTGACTTCTCTTCCGCT
TGF-β	CGTGCTAATGGTGGAATAC	GCCAGGAATTGTTGCTATA
