# Supplementary material for: Immune modulation of buffalo peripheral blood mononuclear cells by two asparaginyl endopeptidases from Fasciola gigantica
Source: Parasit Vectors. 2024 Dec 18;17:516. doi: 10.1186/s13071-024-06570-5 (PMC11656647; doi:10.1186/s13071-024-06570-5)
Supplement: Supplementary file 2 — Additional file 2: Table S2. The fragments per kilobase per million reads of 10 LGMN transcripts [file 13071_2024_6570_MOESM2_ESM.xlsx]

## Sheet: Sheet1
Table S2. The FPKM value of 10 legumain transcripts.
	egg1	egg2	egg3	miracidium1	miracidium2	miracidium3	redial1	redial2	redial3	cercarial1	cercarial2	cercarial3	metacercaria1	metacercaria2	metacercaria3	juvenile42d1	juvenile42d2	juvenile42d3	juvenile70d1	juvenile70d2	juvenile70d3	adult1	adult2	adult3
legumain-2	0	0	0	2.60839	2.0841	2.08468	0	0.0626344	0	52.9699	50.2147	46.7302	34.127	33.1283	37.3859	921.434	1062.74	1645.5	789.444	913.156	1465.81	1887.94	3141.35	3916.03
legumain-1	0.0695051	0	0	32.642	25.4828	26.0035	2.66069	2.6898	1.4733	5.48751	6.22017	3.50786	4.04214	2.14982	3.96579	10158.4	9454.24	14559.4	7486.16	13292.2	17968.5	32374.7	26918.2	38792.5
legumain-3	0	0	0	0.0497622	0	0.045823	0	0.126662	0.0657256	66.914	144.808	22.1059	54.6352	59.5971	24.5327	197.455	190.641	274.313	70.9063	223.206	121.805	2.57304	6.81999	6.8789
legumain-4	0.387713	0.590978	0.152351	0	0	0	1.23682	1.38928	1.29763	1788.03	1969.67	1932.5	1339.79	1315.31	1266.71	234.313	0.604345	4.06043	0.339324	0.991184	1.35133	0.291954	0.25215	0
legumain-5	0.535121	0	0.560733	0.100444	0.0483352	0	2.14219	0.63916	1.65833	1175.89	979.068	1043.03	963.933	1033.01	941.215	143.643	2.8499	2.46585	1.24889	0.790417	3.39862	0.358182	0.232012	0.192846
legumain-6	0	0	0	0	0	0	7.94386	7.87917	6.26658	1.65995	1.84749	1.12734	0.426829	0.560848	0.82284	0.310779	0.160163	0.258262	0.143884	0.350243	0.955006	0.618987	2.04929	0
legumain-7	0	0	0	0	0	0	2.00015	1.46035	0.699498	1.38867	1.79352	0.458609	1.51932	3.51741	2.30131	0	0	0	0	0	0	0	0	0
legumain-8	0.209729	0	0.247238	0.354302	0.0852478	0	0.3542	0	0	2.0493	2.69967	3.22147	0.326706	0.190794	0.10497	0	0	0	0	0	0	0	0.136398	0
legumain-9	0	0	0	0	0	0	0.361953	0	0.645575	14.9272	10.0104	12.4155	9.08091	5.49817	6.69353	0	0.150331	0	0	0.52599	0.179277	0	0	0.104269
legumain-10	0	0	0	0	0	0	0.0723905	0.276468	0	1.25649	1.10351	1.41085	2.00314	1.46228	6.62916	0	0	0	0	0	0	0	0	0
