# Supplementary material for: Immune modulation of buffalo peripheral blood mononuclear cells by two asparaginyl endopeptidases from Fasciola gigantica
Source: Parasit Vectors. 2024 Dec 18;17:516. doi: 10.1186/s13071-024-06570-5 (PMC11656647; doi:10.1186/s13071-024-06570-5)
Supplement: Supplementary file 3 — Additional file 3: Table S3. The differentially transcribed FgLGMN transcripts [file 13071_2024_6570_MOESM3_ESM.xlsx]

## Sheet: egg VS miracida
Table S2. Comparison of transcription by DEseq2.
geneid	baseMean	log2FoldChange	lfcSE	stat	pvalue	padj	egg	egg	egg	miracida	miracida	miracida
legumain-1	190703	11.856	1.20023	9.87808	5.1814e-23	2.43626e-22	0	0	0	829.574	662.628	748.334
legumain-2	21169.3	8.4805	1.20776	7.02168	2.19213e-12	6.65693e-12	0	0	0	67.0979	75.1813	73.5603
legumain-3	1526.64	5.39378	1.57336	3.4282	0.000607593	0.00107637	0	0	0	18.2994	2.21122	4.95117
legumain-4	8265.95	-4.59804	1.23592	-3.72033	0.000198965	0.000367656	18.9874	17.102	17.331	0.762476	0.737072	0.70731
legumain-5	29.759	9.96856	1.24241	8.02359	1.02702e-15	3.64245e-15	0	0	0	219.593	187.216	198.754

## Sheet: rediae VS miracida
geneid	baseMean	log2FoldChange	lfcSE	stat	pvalue	padj	miracida	miracida	miracida	rediae	rediae	rediae
legumain-1	190703	-3.54376	0.252918	-14.0115	1.32587e-44	1.46912e-43	829.574	662.628	748.334	64.0329	67.8374	60.203
legumain-2	21169.3	-6.15422	0.875107	-7.03254	2.02812e-12	5.94343e-12	67.0979	75.1813	73.5603	0	2.94945	0
legumain-4	8265.95	6.13606	1.22402	5.01305	5.35745e-07	1.15285e-06	0.762476	0.737072	0.70731	63.0002	46.2081	45.9175
legumain-5	36.755	10.5741	1.42868	7.40136	1.348e-13	4.24424e-13	0	0	0	215.853	197.613	205.098
legumain-7	72.9069	4.0406	1.15622	3.49465	0.000474687	0.000821559	1.52495	0	0	6.19674	7.8652	10.2039
legumain-9	11.4586	7.5565	1.37088	5.51215	3.54485e-08	8.21084e-08	0	0	0	21.6886	39.326	15.3058

## Sheet: cercariae VS rediae
geneid	baseMean	log2FoldChange	lfcSE	stat	pvalue	padj	rediae	rediae	rediae	cercariae	cercariae	cercariae
legumain-1	755.331	8.56844	0.881397	9.72143	2.44315e-22	9.19908e-22	0	0	4.08156	522.818	478.738	537.31
legumain-2	21169.3	10.5759	0.871281	12.1383	6.6195e-34	3.58563e-33	0	2.94945	0	1556.73	1580.37	1489.51
legumain-3	1526.64	8.98545	1.09049	8.23986	1.72412e-16	5.36313e-16	0	5.8989	7.14273	503.505	5772.83	347.843
legumain-4	8265.95	9.39193	0.896911	10.4714	1.16882e-25	4.93602e-25	63.0002	46.2081	45.9175	33287.9	31136.3	39785.3
legumain-5	36.755	-2.72739	0.820876	-3.32254	0.000892016	0.00146959	215.853	197.613	205.098	30.3483	29.047	34.007
legumain-6	12.8204	2.91579	0.857365	3.40087	0.000671712	0.00111808	10.3279	4.91575	2.04078	44.8326	38.7294	46.6381
legumain-7	72.9069	5.463	0.549033	9.95023	2.5161e-23	9.80733e-23	6.19674	7.8652	10.2039	380.733	339.958	349.786
legumain-8	115.234	-1.21783	0.341402	-3.56714	0.000360895	0.000614831	44.4099	37.3597	38.7748	19.3125	24.7438	7.77302
legumain-10	86.3975	10.1253	1.21596	8.32697	8.294e-17	2.60942e-16	0	0	0	177.261	244.21	203.07

## Sheet: metacercariae VS cercariae
At this stage there was no significant difference of transcription

## Sheet: juvenile42 d VS metacercariae
geneid	baseMean	log2FoldChange	lfcSE	stat	pvalue	padj	juvenile42 d	juvenile42 d	juvenile42 d	metacercariae	metacercariae	metacercariae
legumain-1	190703	-11.7656	0.243218	-48.3746	0	0	264729	253699	389503	90.1641	84.0978	86.5815
legumain-2	21169.3	-5.14636	0.254203	-20.2451	3.92299e-91	1.5296e-89	28649.1	33075.4	51889.4	1056.72	1027.42	1123.81
legumain-4	8265.95	4.43932	0.889617	4.99015	6.03336e-07	1.33824e-06	3939.51	103.922	88.1734	29370.1	30932.9	29339.7
legumain-6	12.8204	4.46332	0.978952	4.55929	5.13277e-06	1.06793e-05	0	6.49513	0	81.1477	30.1483	32.3587
legumain-1	72.9069	4.13523	0.531001	7.78763	6.82798e-15	2.38748e-14	5.17131	6.49513	22.9022	220	197.551	183.658
legumian-8	8.28924	5.09526	1.93829	2.62874	0.00857023	0.0133546	0	0	0	3.60656	15.0741	1.74912
legumain-9	11.4586	6.68414	1.36623	4.8924	9.96119e-07	2.16949e-06	1.03426	0	0	36.0656	51.5694	32.3587

## Sheet: juvenile70 d VS juvenile42 d
geneid	baseMean	log2FoldChange	lfcSE	stat	pvalue	padj	juvenile42 d	juvenile42 d	juvenile42 d	juvenile70 d	juvenile70 d	juvenile70 d
legumain-4	8265.95	-4.73198	0.897564	-5.27203	1.34926e-07	1.30764e-05	3939.51	103.922	88.1734	38.9591	33.1446	83.6984
legumain-10	86.3975	-2.1152	0.323865	-6.53113	6.52741e-11	1.96441e-08	262.703	169.956	264.52	56.4907	55.8723	48.19

## Sheet: Sheet7
geneid	baseMean	log2FoldChange	lfcSE	stat	pvalue	padj	juvenile 70d	juvenile 70d	juvenile 70d	adult	adult	adult
legumain-1	190703	1.32816	0.228743	5.80635	6.38509e-09	2.73056e-08	201595	360015	482551	856648	729671	1.03538e+06
legumain-2	21169.3	1.50514	0.253131	5.94608	2.74644e-09	1.21334e-08	25265.9	29202.3	46196.4	60720.4	99760.2	125251
legumain-3	1526.64	-5.38705	1.01792	-5.29221	1.20849e-07	4.50284e-07	3056.34	6529.49	4630.04	45.4803	149.685	144.513
legumain-4	8265.95	-2.26362	0.944604	-2.39637	0.0165581	0.0298066	38.9591	33.1446	83.6984	13.7819	9.6571	8.93894
legumain-7	72.9069	-4.5206	1.31464	-3.43865	0.000584626	0.00135492	0	7.57591	10.1453	0	0	0
legumain-10	86.3975	-2.2941	0.432889	-5.29951	1.16112e-07	4.337e-07	56.4907	55.8723	48.19	4.13458	7.24282	22.3473
